# Supplementary material for: Switching from Electron to Hole Transport in Solution-Processed Organic Blend Field-Effect Transistors
Source: Polymers (Basel). 2020 Nov 11;12(11):2662. doi: 10.3390/polym12112662 (PMC7709025; doi:10.3390/polym12112662)
Supplement: Supplementary file 1 [file polymers-12-02662-s001.zip]

Archive with 1 entries (1 files):
- polymers-927762-supplementary.docx
